# Supplementary material for: Two-minute walk distance reference equations for middle-aged and elderly Chinese individuals with obesity
Source: PLoS One. 2022 Aug 24;17(8):e0273550. doi: 10.1371/journal.pone.0273550 (PMC9401169; doi:10.1371/journal.pone.0273550)
Supplement: S1 Dataset — (XLSX) [file pone.0273550.s001.xlsx]

## Sheet: data
age	gender	height(cm)	weight(kg)	BMI(kg/m2)	HR1(bpm)	HR2(bpm)	2MWD1(m)	2MWD2(m)	2MWD(m)
62	0	144	78.2	38	82	110	159	147	159
63	0	160	95	37.1	64	103	150	150	150
51	0	145	78	37.1	67	103	170	170	170
62	0	155	88	36.6	76	119	150	145	150
51	0	162	94	35.8	61	114	150	155	155
43	0	148	78	35.6	76	122	160	160	160
69	0	159	90	35.6	67	123	150	154	154
49	0	155.5	85.5	35.4	66	124	162	168	168
72	1	159.5	89.5	35.2	90	121	135	122	135
48	1	170	101	34.9	83	117	148	137	148
43	1	170	101	34.9	77	115	168	157	168
44	1	165	95	34.9	74	118	145	153	153
43	0	160	89	34.8	68	123	160	160	160
48	0	149	77	34.7	80	119	165	178	178
63	0	142	69.7	34.6	77	106	137	144	144
56	1	157	85	34.5	67	106	165	160	165
65	1	165	94	34.5	86	115	142	147	147
43	0	156	83.5	34.3	64	98	163	157	163
57	0	157	84.6	34.3	82	133	172	170	172
57	1	166	94	34.1	83	125	165	180	180
70	0	150	76.6	34	62	103	157	161	161
51	0	162	89	33.9	74	119	165	173	173
49	0	154.5	80.4	33.7	82	111	148	148	148
74	0	160	86	33.6	81	124	153	150	153
47	0	155	80.3	33.4	60	98	167	173	173
53	0	145	70	33.3	69	104	165	170	170
46	0	153	78	33.3	90	107	160	173	173
58	0	153	78	33.3	68	103	155	168	168
52	0	165.5	91	33.2	60	103	160	147	160
57	0	160	85	33.2	58	107	193	187	193
48	1	162.5	87.4	33.1	76	105	168	156	168
45	1	163	87.9	33.1	77	96	175	183	183
66	1	165	90	33.1	76	102	159	172	172
45	1	168	93	33	78	107	167	173	173
42	1	166	90.8	33	81	112	170	177	177
63	0	154	78.3	33	67	103	159	153	159
52	1	169.5	94.5	32.9	63	105	170	176	176
69	0	161	85.3	32.9	69	115	167	173	173
49	0	159.5	83.6	32.9	76	128	160	178	178
68	1	171	96	32.8	71	102	181	152	181
48	0	158	82	32.8	71	103	187	178	187
60	0	156	79.8	32.8	56	100	179	173	179
53	0	161	85	32.8	69	100	182	187	187
57	0	158	82	32.8	68	119	175	183	183
68	1	167.5	91.5	32.6	74	105	187	187	187
47	1	166.5	90.5	32.6	67	105	179	188	188
62	0	152	75.4	32.6	72	105	182	194	194
41	1	184	110	32.5	71	106	170	179	179
68	0	150	73	32.4	66	101	160	148	160
68	1	170	93.3	32.3	86	105	165	157	165
66	1	166	89	32.3	81	110	172	176	176
60	1	168	91	32.2	83	110	142	147	147
65	1	147.5	70	32.2	79	113	175	182	182
45	1	170	93	32.2	76	105	180	188	188
42	1	172	95.4	32.2	81	125	175	188	188
48	1	170	93	32.2	92	112	165	188	188
75	0	151.5	74	32.2	75	103	153	153	153
58	0	155	77.3	32.2	56	117	157	164	164
68	1	159	81	32	63	96	186	177	186
57	1	157	79	32	74	106	175	185	185
64	0	165	87	32	72	103	178	160	178
57	0	159	81	32	76	103	148	145	148
72	0	146.5	68.5	31.9	76	103	157	155	157
55	1	173	95.2	31.8	80	105	155	170	170
66	0	152	73.5	31.8	72	103	165	169	169
46	0	153	74.5	31.8	80	103	153	178	178
70	1	170.5	92.1	31.7	82	125	150	142	150
69	1	164	85.2	31.7	82	105	165	160	165
52	1	174	96	31.7	71	94	170	176	176
44	0	158	79.1	31.7	80	93	200	205	205
56	1	165.5	86.5	31.6	85	106	165	152	165
69	1	162	83	31.6	57	93	175	162	175
53	1	167	88	31.6	69	135	180	177	184
51	1	160	81	31.6	65	112	203	210	210
58	1	171	92.5	31.6	52	70	165	180	180
50	1	167.5	88.6	31.6	77	135	225	250	250
67	0	163	84	31.6	66	100	179	167	179
60	0	161	82	31.6	74	103	189	179	189
56	0	162	83	31.6	68	123	176	167	176
45	0	156	77	31.6	70	129	190	182	190
72	0	150	71	31.6	56	103	133	133	133
71	0	157	77.8	31.6	55	83	163	163	163
72	0	148.5	69.6	31.6	76	103	158	158	158
52	0	153	74	31.6	66	94	177	182	182
51	0	161	82	31.6	72	117	195	202	202
54	0	150	71	31.6	70	103	177	184	184
48	1	168.5	89.3	31.5	79	124	245	232	245
69	1	174	95.5	31.5	81	116	184	177	184
46	1	171	92	31.5	88	110	165	170	170
45	1	177	98.6	31.5	84	99	170	179	179
47	0	160.5	81.2	31.5	73	102	210	180	210
54	1	182	104	31.4	69	86	185	162	185
52	0	153	73.5	31.4	90	115	163	157	163
71	0	147	67.9	31.4	75	97	152	150	152
57	1	162	82	31.2	61	105	180	155	180
56	1	174.5	95	31.2	75	95	195	183	195
56	1	173.5	94	31.2	72	95	185	177	185
59	1	168	88	31.2	81	111	160	155	160
56	1	166	86	31.2	76	95	200	200	200
68	1	168	88	31.2	63	95	165	172	172
73	1	161	81	31.2	83	106	150	160	160
62	0	155	75	31.2	72	104	209	199	209
74	0	150.5	70.6	31.2	68	94	158	158	158
74	0	151	71.1	31.2	85	96	145	145	145
74	0	146	66.5	31.2	82	103	152	152	152
47	0	157	77	31.2	75	103	172	178	178
48	0	155	75	31.2	66	103	147	153	153
67	0	157	77	31.2	82	90	177	184	184
62	0	156	76	31.2	74	94	150	159	159
42	0	158	78	31.2	67	92	165	178	178
41	0	162.2	82	31.2	78	97	165	178	178
54	0	161.5	81.5	31.2	76	86	150	165	165
72	1	173	93	31.1	65	95	170	180	180
54	0	154	73.7	31.1	73	110	212	202	212
62	0	159	78.5	31.1	60	103	143	149	149
44	1	157	76.5	31	66	115	170	174	174
44	1	168	87.5	31	75	105	185	192	192
71	1	153	72.5	31	51	82	165	180	180
54	0	150	69.7	31	68	87	169	145	169
71	0	157.5	77	31	86	98	149	149	149
65	0	158	77.4	31	75	108	170	174	174
53	0	155.5	75	31	86	113	152	158	158
48	0	150.5	70.2	31	79	94	165	178	178
50	0	147	67	31	80	104	160	173	173
48	1	161	80	30.9	83	102	188	177	188
72	1	175	94.5	30.9	63	96	157	162	162
75	0	145	65	30.9	86	97	157	155	157
72	0	155	74.2	30.9	71	86	142	147	147
47	0	151	70.5	30.9	78	103	160	165	165
72	0	148.5	68.2	30.9	73	113	147	153	153
52	1	170.5	89.5	30.8	73	125	215	220	220
45	1	172	91	30.8	93	99	180	187	187
56	0	157	76	30.8	72	103	178	172	178
46	1	164	82.5	30.7	65	124	202	213	213
45	1	159	77.5	30.7	78	115	175	188	188
75	0	160	78.6	30.7	78	114	137	141	141
72	1	164	82.4	30.6	64	85	160	160	160
43	1	160	78.3	30.6	75	86	185	201	201
67	0	146	65.2	30.6	66	104	168	157	168
49	0	157	75.5	30.6	61	84	180	180	180
72	0	154	72.5	30.6	80	87	143	143	143
41	0	147.5	66.5	30.6	67	93	180	180	180
68	0	151	69.7	30.6	80	88	160	164	164
43	0	148	67.1	30.6	72	93	167	173	173
67	0	150	68.9	30.6	56	93	169	179	179
55	0	168.5	87	30.6	66	113	174	189	189
58	0	155	73.5	30.6	68	104	150	178	178
57	1	160	78	30.5	76	95	175	151	175
52	1	181	100	30.5	73	98	185	172	185
59	1	157	75.2	30.5	51	96	170	175	175
58	1	160	78	30.5	85	95	165	170	170
75	1	160	78	30.5	79	99	150	160	160
58	1	168.5	86.5	30.5	86	105	158	174	174
47	1	160	78	30.5	73	105	160	178	178
60	1	167	85	30.5	75	95	193	217	217
69	0	151	69.6	30.5	75	104	158	147	158
59	0	163	81	30.5	80	94	173	162	173
66	1	174	92	30.4	73	99	195	190	195
59	1	175	93	30.4	74	99	196	200	200
68	1	175	93	30.4	63	106	167	172	172
45	1	171	89	30.4	86	105	190	199	199
53	1	173	91	30.4	72	115	198	210	210
58	1	158	75.8	30.4	78	99	165	180	180
51	0	156	74	30.4	71	117	203	198	203
66	0	144	63	30.4	60	109	196	192	196
71	0	157	75	30.4	64	113	152	157	157
55	0	156	74	30.4	72	104	172	178	178
55	0	155	73	30.4	75	103	177	183	183
58	0	156	74	30.4	66	93	150	157	157
65	0	158	76	30.4	63	92	157	164	164
46	0	145	64	30.4	64	103	165	175	175
71	1	160	77.6	30.3	79	105	170	159	170
58	1	168	85.5	30.3	79	120	165	155	165
69	1	166	83.5	30.3	88	116	147	147	147
60	1	168	85.5	30.3	76	106	171	177	177
41	1	158	75.7	30.3	75	95	170	177	177
71	1	153	71	30.3	72	96	170	177	177
52	1	172	89.5	30.3	73	105	200	240	240
53	0	153	70.9	30.3	70	103	183	177	183
70	0	154	71.8	30.3	78	87	143	143	143
40	0	154	71.9	30.3	81	89	175	175	175
66	0	154	71.9	30.3	82	86	150	154	154
69	0	151	69	30.3	89	113	160	169	169
67	1	173.5	91	30.2	73	125	210	205	210
60	1	168	85.3	30.2	72	96	182	186	186
69	1	167	84.1	30.2	72	121	181	187	187
61	0	156.5	74	30.2	51	68	160	179	179
71	1	168	85	30.1	65	96	170	157	170
57	1	164	81	30.1	76	102	189	177	189
69	1	174.5	91.7	30.1	87	105	177	177	177
67	1	162	79	30.1	76	105	201	205	205
59	1	164	81	30.1	74	99	175	180	180
48	1	164	81	30.1	65	96	187	193	193
41	1	168	85	30.1	71	125	170	177	177
55	1	166	83	30.1	51	131	155	165	165
74	1	167	84	30.1	52	99	150	160	160
63	1	167.5	84.5	30.1	74	116	199	210	210
62	1	167	84	30.1	64	106	169	182	182
48	1	166	83	30.1	70	105	195	208	208
46	1	172	89	30.1	85	94	159	178	178
45	1	170	87	30.1	75	135	208	246	246
42	0	153	70.4	30.1	61	111	176	172	176
45	0	148	66	30.1	82	103	155	185	185
40	1	172	88.8	30	80	126	218	188	218
74	1	165	81.6	30	68	112	150	150	150
65	1	169	85.6	30	74	105	195	202	202
41	1	178	95	30	75	105	186	202	202
69	0	151	68.5	30	54	95	178	145	178
42	0	158	75	30	66	103	190	177	190
71	0	157	74	30	78	123	162	152	162
46	0	156	73	30	78	112	190	182	190
50	0	146	64	30	83	123	196	192	196
46	0	158	75	30	66	123	189	195	195
63	0	145	63	30	86	123	162	168	168
